# Supplementary material for: Expression of serotonin 1A and 2A receptors in molecular- and projection-defined neurons of the mouse insular cortex
Source: Mol Brain. 2020 Jun 29;13:99. doi: 10.1186/s13041-020-00605-5 (PMC7322839; doi:10.1186/s13041-020-00605-5)
Supplement: Supplementary file 4 — Additional file 4: TableS1. Raw numbers of CTB-labelled cells and 5-HT1A+ or 2A+ CTB-labelled cells in the anterior and posterior insula. [file 13041_2020_605_MOESM4_ESM.xlsx]

## Sheet: Table1
				5-HT1A+ (1 section per brain)						5-HT2A+ (1 section per brain)
				Anterior IC			Posterior IC			Anterior IC			Posterior IC
	Mouse ID	Sex	CTB	CTB+	1A+ CTB+	%	CTB+	1A+ CTB+	%	CTB+	2A+ CTB+	%	CTB+	2A+ CTB+	%
BLA	380	M	555	87	72	82.7586	40	28	70	57	28	49.1228	43	31	72.093
	381	M	555	99	68	68.6869	169	126	74.5562	11	5	45.4545	10	8	80
	501	M	555	72	66	91.6667	100	76	76	103	90	87.3786	113	110	97.3451
	502	M	555	32	31	96.875	253	200	79.0514	23	23	100	10	10	100
	924	F	555	77	55	71.4286	45	31	68.8889	26	19	73.0769	40	24	60
	925	F	555	34	22	64.7059	7	6	85.7143	120	83	69.1667	57	43	75.4386
	927	F	647	16	13	81.25	6	5	83.3333	84	54	64.2857	51	35	68.6275
CeA	384	M	555	21	21	100	157	141	89.8089	27	14	51.8519	156	122	78.2051
	387	M	555	144	115	79.8611	131	64	48.855	251	160	63.745	57	37	64.9123
	501	M	647	30	24	80	25	20	80	20	20	100	4	3	75
	502	M	647	91	91	100	112	112	100	119	117	98.3193	168	166	98.8095
	924	F	647	45	31	68.8889	81	66	81.4815	71	52	73.2394	46	32	69.5652
	925	F	647	111	70	63.0631	107	72	67.2897	18	10	55.5556	20	13	65
	927	F	555	13	11	84.6154	34	21	61.7647	20	12	60	72	51	70.8333
LHr	499	M	647	179	154	86.0335	101	95	94.0594	161	152	94.4099	115	115	100
	498	F	555	22	14	63.6364	38	34	89.4737	240	233	97.0833	85	69	81.1765
	919	M	647	28	19	67.8571	31	22	70.9677	27	18	66.6667	18	14	77.7778
	920	M	555	22	14	63.6364	41	23	56.0976	13	9	69.2308	34	23	67.6471
	922	F	647	47	35	74.4681	102	76	74.5098	89	62	69.6629	78	49	62.8205
LHc	499	M	555	125	108	86.4	110	98	89.0909	129	125	96.8992	120	117	97.5
	498	F	647	83	50	60.241	58	55	94.8276	254	251	98.8189	20	14	70
	920	M	647	41	28	68.2927	13	9	69.2308	44	33	75	20	15	75
	921	F	647	75	51	68	30	20	66.6667	42	32	76.1905	67	49	73.1343
	922	F	555	98	61	62.2449	33	25	75.7576	94	72	76.5957	32	26	81.25
